# Supplementary material for: Levels of domain-specific physical activity at work, in the household, for travel and for leisure among 327 789 adults from 104 countries
Source: Br J Sports Med. 2020 Nov 23;54(24):1488–97. doi: 10.1136/bjsports-2020-102601 (PMC7719912; doi:10.1136/bjsports-2020-102601)
Supplement: Supplementary data [file bjsports-2020-102601supp001.xlsx]

## Sheet: Sheet1
Supplemenary File 1. Survey and country details
Footnotes: ENS: Encuesta Nacional de Salud, KNHANES: The Korean National Health and Examination Survey, NHANES: National Health and Nutrition Examination Survey, PNAUM: Pesquisa Nacional sobre Acesso, Utilização e Promoção do Uso Racional de Medicamentos no Brasil, STEPS: World Health Organization STEPwise approach to non-communicable disease surveillance, SAGE: World Health Organization Study on…
Country	Date of fieldwork	Months of fieldwork	Season of fieldwork	Included in main analysis	World Bank income classification	World Health Organization region	Name of survey	Sample coverage	Sample weights available
Afghanistan	2018	Mar to Sep	Spring, summer	Yes	Low	Eastern Mediterranean	STEPS	Nationally representative	Yes
Algeria	2016-17	Nov to May	Winter, Spring	Yes	Upper-middle	Africa	STEPS	Nationally representative	Yes
American Samoa	2004	Jun to Aug	Cooler, dry	Yes	Upper-middle	Western Pacific	STEPS	Nationally representative	Yes
Anguilla	2016	Jun to Dec	Summer, Autumn, early Winter	Yes	High	Americas	STEPS	Nationally representative	Yes
Armenia	2016	Sep to Dec	Autumn, Winter	Yes	Upper-middle	Europe	STEPS	Nationally representative	Yes
Azerbaijan	2017	Aug to Nov	Late summer, Autumn	Yes	Upper-middle	Europe	STEPS	Nationally representative	Yes
Bahamas	2011-12	Jun to Mar	Summer, Autumn, Winter	Yes	High	Americas	STEPS	Nationally representative	Yes
Bangladesh	2018	Feb to May	Dry winter and spring	Yes	Lower-middle	South-East Asia	STEPS	Nationally representative	Yes
Barbados	2007	Jul to Sep	Tropical summer	Yes	High	Americas	STEPS	Nationally representative	Yes
Belarus	2016-17	Sep to Mar	Autumn, Winter	Yes	Upper-middle	Europe	STEPS	Nationally representative	Yes
Benin	2015	Oct to Dec	Hot, rainy and dry	Yes	Low	Africa	STEPS	Nationally representative	Yes
Benin	2008	Jul to Aug	Dry	Trend only	Low	Africa	STEPS	Nationally representative	No
Bhutan	2014	Mar to Jun	Spring, summer monsoon	Yes	Lower-middle	South-East Asia	STEPS	Nationally representative	Yes
Botswana	2014	Jul to Aug	Dry, cooler	Yes	Upper-middle	Africa	STEPS	Nationally representative	Yes
Botswana	2007	Mar to May	Drier, cooler	Trend only	Upper-middle	Africa	STEPS	Nationally representative	Yes
Brazil	2013-14	Sep to Feb	Autumn, Winter	Yes	Upper-middle	Americas	PNAUM	Nationally representative	Yes
British Virgin Islands	2009	Feb to Jun	Dry and rainy	Yes	High	Americas	STEPS	Nationally representative	Yes
Brunei Darussalam	2015-16	Aug to Apr	Rainy and dry	Yes	High	Western Pacific	STEPS	Nationally representative	Yes
Burkina Faso	2013	Sep to Nov	Rainy and dry	Yes	Low	Africa	STEPS	Nationally representative	Yes
Cabo Verde	2007	Nov to Dec	Dry winter	Yes	Lower-middle	Africa	STEPS	Nationally representative	Yes
Cambodia	2010	Feb to Apr	Dry	Yes	Lower-middle	Western Pacific	STEPS	Nationally representative	Yes
Cameroon	2003	Jul to Oct	Rainy and dry	Yes	Lower-middle	Africa	STEPS	Sub-national including four urban sentinel sites: Coastal zone (Cité des Palmiers Health District), Sahelian zone (Garoua Urban Health district), Forest zone (Biyem Assi health district), High plateau zone (Bamenda health district)	No
Cayman Islands	2012	May to Jul	Dry	Yes	High	Americas	STEPS	Nationally representative	Yes
Central African Republic	2017	Mar to Jun	Unknown	Yes	Low	Africa	STEPS	Sub-national including Bangui (capital city) and Ombella M'Poko	Yes
Chad	2008	Oct	Cool, dry	Yes	Low	Africa	STEPS	Sub-national including four districts of N'Djamena (capital)	No
Chile	2016-17	Aug to Mar	Summer	Yes	High	Americas	ENS	Nationally representative	Yes
China	2008-10	All year	All year	Yes	Upper-middle	Western Pacific	SAGE	Nationally representative	Yes
Comoros	2011	Jan to Mar	Hot and humid	Yes	Lower-middle	Africa	STEPS	Nationally representative	Yes
Cook Islands	2013-15	Feb to Apr	Rainy	Yes	Upper-middle	Western Pacific	STEPS	Nationally representative	Yes
Côte d'Ivoire	2005	Sep to Oct	Hot and wet	Yes	Lower-middle	Africa	STEPS	Sub-national including the Lagunes region	Yes
Democratic Republic of the Congo	2005	Mar to Apr	Warm and rainy	Yes	Low	Africa	STEPS	Sub-national including Kinshasa (capital)	No
Ecuador	2018	May to Jun	Dry	Yes	Upper-middle	Americas	STEPS	Nationally representative	Yes
Egypt	2017	Aug to Oct	Late summer	Yes	Lower-middle	Eastern Mediterranean	STEPS	Nationally representative	Yes
Eritrea	2010	Oct to Nov	Dry, cooler	Yes	Low	Africa	STEPS	Nationally representative	Yes
Eswatini	2014	Nov to Dec	Rainy summer	Yes	Lower-middle	Africa	STEPS	Nationally representative	Yes
Ethiopia	2006	Oct to Dec	Dry	Yes	Low	Africa	STEPS	Sub-national including Addis Ababa (capital)	No
Fiji	2011	Feb to May	Wet summer	Yes	Upper-middle	Western Pacific	STEPS	Nationally representative	Yes
French Polynesia	2010	Aug to Oct	Dry	Yes	High	Western Pacific	STEPS	Nationally representative	Yes
Gabon	2009	Apr	Rainy	Yes	Upper-middle	Africa	STEPS	Sub-national including the cities of Libreville (capital) and Owendo	No
Gambia	2010	Jan to Mar	Dry	Yes	Low	Africa	STEPS	Nationally representative	Yes
Georgia	2016	Jun to Sep	Summer	Yes	Upper-middle	Europe	STEPS	Nationally representative	Yes
Ghana	2007-08	May to Jun	All year	Yes	Lower-middle	Africa	SAGE	Nationally representative	Yes
Grenada	2010-11	Dec to Mar	Cool, dry	Yes	Upper-middle	Americas	STEPS	Nationally representative	Yes
Guinea	2009	Nov to Dec	Dry	Yes	Low	Africa	STEPS	Sub-national including samples in Conakry (capital) and the Basse region	Yes
Guyana	2016	Sep to Nov	Dry	Yes	Upper-middle	Americas	STEPS	Nationally representative	Yes
India	2007-08	All year	Unknown	Yes	Lower-middle	South-East Asia	SAGE	Nationally representative	Yes
Iraq	2015	Nov to Dec	Winter	Yes	Upper-middle	Eastern Mediterranean	STEPS	Nationally representative	Yes
Jordan	2019	Jul to Sep	Summer	Yes	Upper-middle	Eastern Mediterranean	STEPS	Nationally representative	Yes
Kenya	2015	Apr to Jun	Rainy	Yes	Lower-middle	Africa	STEPS	Nationally representative	Yes
Kiribati	2015-16	Mar to Aug	All year	Yes	Lower-middle	Western Pacific	STEPS	Nationally representative	Yes
Korea, Republic of	2018	All year	All year	Yes	High	Western Pacific	KNHANES	Nationally representative	Yes
Kuwait	2014	Mar to Sep	Summer	Yes	High	Eastern Mediterranean	STEPS	Nationally representative	Yes
Kyrgyzstan	2013	Oct to Dec	Autumn	Yes	Lower-middle	Europe	STEPS	Nationally representative	Yes
Lao People's Democratic Republic	2013	May to Jun	Rainy	Yes	Lower-middle	Western Pacific	STEPS	Nationally representative	Yes
Lebanon	2017	Feb to Apr	Spring	Yes	Upper-middle	Eastern Mediterranean	STEPS	Representative of the Lebanese population (not including Syrian refugees)	Yes
Lesotho	2012	Apr to May	Summer	Yes	Lower-middle	Africa	STEPS	Nationally representative	Yes
Liberia	2011	Feb to Mar	Hot and humid	Yes	Low	Africa	STEPS	Nationally representative	Yes
Libya	2009	Feb to Nov	Cooler	Yes	Upper-middle	Eastern Mediterranean	STEPS	Nationally representative	Yes
Madagascar	2005	Aug to Sep	Dry	Yes	Low	Africa	STEPS	Sub-national including cities of Antananaviro and Toliara	No
Malawi	2017	Oct to Nov	Warm and rainy	Yes	Low	Africa	STEPS	Nationally representative	Yes
Malawi	2009	Jul to Sep	Dry, cooler	Trend only	Low	Africa	STEPS	Nationally representative	Yes
Maldives	2011	Information not available	N/A	Yes	Upper-middle	South-East Asia	STEPS	Sub-national including Male (capital city)	Yes
Mali	2013	Jun to Jul	Rainy	Yes	Low	Africa	STEPS	Sub-national including Kati, Ouéléssébougou, Koulikoro, Ségou and Bamako District	No
Marshall Islands	2002	Oct to Dec	Cool	Yes	Upper-middle	Western Pacific	STEPS	Nationally representative	No
Mauritania	2006	Jan to Jun	Driest	Yes	Lower-middle	Africa	STEPS	Sub-national including Nouakchott (capital)	No
Mexico	2009-10	Nov to Jan	Cool, dry	Yes	Upper-middle	Americas	SAGE	Nationally representative	Yes
Micronesia, Federated States of	2016	Apr to Jul	Wet	Yes	Lower-middle	Western Pacific	STEPS	Sub-national including Chuuk island	Yes
Moldova, Republic of	2013	Oct to Nov	Rainy autumn	Yes	Lower-middle	Europe	STEPS	Nationally representative	Yes
Mongolia	2019	Jun to Sep	Summer	Yes	Lower-middle	Western Pacific	STEPS	Nationally representative	Yes
Morocco	2017	Mar to Jun	Spring	Yes	Lower-middle	Eastern Mediterranean	STEPS	Nationally representative	Yes
Mozambique	2005	Apr to Nov	Dry	Yes	Low	Africa	STEPS	Nationally representative	Yes
Myanmar	2014	Sep to Dec	Cool, relatively dry monsoon	Yes	Lower-middle	South-East Asia	STEPS	Nationally representative	Yes
Nauru	2015-16	Sep to Apr	Rainy, dry	Yes	Upper-middle	Western Pacific	STEPS	Nationally representative	Yes
Nepal	2019	Feb to May	All year	Yes	Low	South-East Asia	STEPS	Nationally representative	Yes
Niger	2007	Sep	Rainy	Yes	Low	Africa	STEPS	Nationally representative	No
Niue	2011-12	Nov to Feb	Wet	Yes	Lower-middle	Western Pacific	STEPS	Nationally representative	No
Pakistan	2013-14	Nov to Apr	Cool, dry (winter)	Yes	Lower-middle	Eastern Mediterranean	STEPS	Sub-national including the Punjab and Sindh regions	Yes
Palau	2016	May to Dec	Rainy	Yes	High	Western Pacific	STEPS	Nationally representative	No
Papua New Guinea	2007-08	Mar to Mar	All year	Yes	Lower-middle	Western Pacific	STEPS	Nationally representative	Yes
Qatar	2012	Mar to May	Warm transition	Yes	High	Eastern Mediterranean	STEPS	Nationally representative	Yes
Russian Federation	2007-10	All year	All year	Yes	Upper-middle	Europe	SAGE	Nationally representative	Yes
Rwanda	2012-13	Nov to Mar	Dry	Yes	Low	Africa	STEPS	Nationally representative (of Qataris only)	Yes
Saint Lucia	2012	Mar to Aug	Rainy	Yes	Upper-middle	Americas	STEPS	Nationally representative	No
Samoa	2013	Aug to Oct	Cool dry	Yes	Upper-middle	Western Pacific	STEPS	Nationally representative	Yes
São Tomé and Principe	2008	Jan to Feb	Dry	Yes	Lower-middle	Africa	STEPS	Nationally representative	Yes
Seychelles	2013-14	Oct to Feb	Rainy	Yes	High	Africa	STEPS	Nationally representative	Yes
Seychelles	2004	May to Sep	Dry	Trend only	High	Africa	STEPS	Nationally representative	Yes
Sierra Leone	2009	Oct to Dec	Rainy	Yes	Low	Africa	STEPS	Nationally representative	Yes
Solomon Islands	2015	Apr to Dec	Rainy, dry	Yes	Lower-middle	Western Pacific	STEPS	Nationally representative	Yes
South Africa	2007-08	Mar to Sep	All year	Yes	Upper-middle	Africa	SAGE	Nationally representative	Yes
Sri Lanka	2014-15	Jul to May	Almost all year	Yes	Upper-middle	South-East Asia	STEPS	Nationally representative	Yes
Sudan	2016	Feb to Dec	Dry and rainy	Yes	Lower-middle	Eastern Mediterranean	STEPS	Nationally representative	Yes
Tajikistan	2016-17	Nov to Jan	Winter	Yes	Low	Europe	STEPS	Nationally representative	Yes
Timor-Leste	2014	Oct to Dec	Dry	Yes	Lower-middle	South-East Asia	STEPS	Nationally representative	Yes
Togo	2010-11	Dec to Jan	Dry	Yes	Low	Africa	STEPS	Nationally representative	Yes
Tokelau	2014	Aug to Sep	Driest period	Yes	Lower-middle	Western Pacific	STEPS	Nationally representative	Yes
Tonga	2017	Mar to May	Warm	Yes	Upper-middle	Western Pacific	STEPS	Nationally representative	Yes
Trinidad and Tobago	2011	May to Oct	Rainy	Yes	High	Americas	STEPS	Nationally representative	Yes
Tuvalu	2015	Sep to Nov	Rainy	Yes	Upper-middle	Western Pacific	STEPS	Nationally representative	Yes
Uganda	2014	Mar to Jul	Rainy and dry	Yes	Low	Africa	STEPS	Nationally representative	Yes
United Republic of Tanzania	2012	Feb to Jul	Rainy and cooler dry	Yes	Low	Africa	STEPS	Nationally representative	Yes
United States of America	2017-18	All year	All year	Yes	High	Americas	NHANES	Nationally representative	Yes
Uruguay	2013-14	Sep to Apr	Spring, summer, autumn	Yes	High	Americas	STEPS	Nationally representative	Yes
Vanuatu	2011	Aug to Oct	Dry (winter)	Yes	Lower-middle	Western Pacific	STEPS	Nationally representative	Yes
Viet Nam	2015	Aug	Hot and rainy	Yes	Lower-middle	Western Pacific	STEPS	Nationally representative	Yes
West Bank and Gaza Strip	2010-11	Apr to Mar	Winter	Yes	Lower-middle	Eastern Mediterranean	STEPS	Representative of the West Bank and Gaza Strip area	Yes
Zambia	2017	Jul to Oct	Dry	Yes	Lower-middle	Africa	STEPS	Nationally representative	Yes
United Republic of Tanzania (Zanzibar)	2011	Jun to Jul	Dry	Yes	Low	Africa	STEPS	Representative of the Zanzibar island(s)	Yes
