# Supplementary material for: Levels of domain-specific physical activity at work, in the household, for travel and for leisure among 327 789 adults from 104 countries
Source: Br J Sports Med. 2020 Nov 23;54(24):1488–97. doi: 10.1136/bjsports-2020-102601 (PMC7719912; doi:10.1136/bjsports-2020-102601)
Supplement: Supplementary data [file bjsports-2020-102601supp004.xlsx]

## Sheet: Correlation_information
Supplementary File 4. Domain-specific correlations with country-level indicators.
To investigate the domain-specific face validity of the GPAQ we investigated the correlations with several country-level indicators chosen a priori because of their plausible association. The domain-specific estimates used were the median minutes of activity reported by the whole survey sample (including those who reported 0 mins/week of overall activity). No adjustments were made to subnational …
The country level indicators selected were:
GPAQ domain of activity	Indicator	Link to data
Work/Household	% of those working in agriculture out of all of those in workforce (by sex)	https://databank.worldbank.org/reports.aspx?source=2&series=SL.AGR.EMPL.ZS&country=
	% of those in ‘manual’ (underlined below) occupations out of those in workforce (by sex): • Managers • Professionals • Technicians and associate professionals • Clerical Support Workers • Service and sales workers • Craft and related trade workers • Plant and machine operators, and assemblers • Elementary occupations, skilled agricultural, forestry and fishery workers	https://www.ilo.org/shinyapps/bulkexplorer28/?lang=en&segment=indicator&id=EMP_2EMP_SEX_OCU_DT_A
Travel	Vehicles per head of population. Derived from number of vehicle registrations, divided by population.	http://apps.who.int/gho/data/node.main.A995 https://population.un.org/wpp/
Leisure	GINI inequality index, higher index means fewer individuals receiving much larger percentages of the total income of the population	https://databank.worldbank.org/reports.aspx?source=2&series=SI.POV.GINI&country=
	Human Development Index, combines Life Expectancy, Education, and Standard of Living.	http://hdr.undp.org/en/indicators/137506
Data used are shown in the next sheet in the workbook.

## Sheet: Correlation_data
Country	Date of fieldwork	Date used for correlation data	% in agricultural work out of those in workforce (females)	% in agricultural work out of those in the workforce (males)	% in 'manual' occupations out of those in employment (females)	% in 'manual' occupations out of those in employment (males)	Vehicles per adult head of population	GINI	HDI
Afghanistan	2018	2018	55.7	29.2	69.231	66.7	0.0439623	.	0.496
Algeria	2016-17	2017	3.2	10.6	11.899	43.15	0.288809	27.6	0.758
American Samoa	2004	2004	.	.	.	.	.	.	.
Anguilla	2016	2016	.	.	.	.	.	.	.
Armenia	2016	2016	36.9	30.8	43.58	45.596	.	32.5	0.751
Azerbaijan	2017	2017	42.2	30.9	47.477	57.512	0.16952	26.6	0.752
Bahamas, The	2011-12	2012	0.5	4.8	15.023	28.868	0.573622	.	0.797
Bangladesh	2018	2018	59.4	31.9	68.902	49.961	0.0220088	32.4	0.614
Barbados	2007	2007	2.2	3.9	21.245	31.946	0.523305	.	0.796
Belarus	2016-17	2017	7.3	14.2	15.165	35.665	0.523806	25.4	0.815
Benin	2015	2015	34.6	49.5	67.673	67.03	0.0071391	47.8	0.51
Bhutan	2014	2014	66.9	50.2	69.817	65.435	0.150331	38.8	0.601
Botswana	2014	2014	18.7	27.9	47.568	50.577	0.442197	53.3	0.709
Brazil	2013-14	2014	5.2	14.1	29.604	36.951	0.577199	52.1	0.755
British Virgin Islands	2009	2009	.	.	.	.	.	.	.
Brunei Darussalam	2015-16	2016	0.5	1.4	21.155	21.197	.	.	0.844
Burkina Faso	2013	2013	25.3	41.6	85.036	82.044	0.195969	35.3	0.401
Cabo Verde	2007	2007	9.1	19.2	41.815	39.524	0.17903	47.2	0.615
Cambodia	2010	2010	40.0	41.1	61.892	71.346	0.271593	.	0.535
Cameroon	2003	2003	68.0	59.9	64.714	57.709	.	42.8	0.463
Cayman Islands	2012	2012	.	.	.	.	.	.	.
Central African Republic	2017	2017	75.3	71.2	69.638	74.532	0.0193346	56.2	0.376
Chad	2008	2008	84.8	80.3	67.505	67.479	0.107419	43.3	0.35
Chile	2016-17	2017	5.3	12.0	28.07	40.954	0.329456	44.4	0.845
China	2008-10	2010	33.8	39.0	52.812	56.786	0.234831	43.7	0.702
Comoros	2011	2011	63.6	52.3	66.443	60.981	.	45.3	0.524
Congo, Dem. Rep.	2005	2005	79.9	63.7	82.957	68.884	0.0105849	42.2	0.364
Cook Islands	2013-15	2015	.	.	.	.	.	.	.
Côte d'Ivoire	2005	2005	41.9	49.9	49.687	68.827	0.055261	43.2	0.425
Ecuador	2018	2018	24.6	29.5	43.895	54.749	0.172817	45.4	0.758
Egypt, Arab Rep.	2017	2017	36.9	22.0	46.858	35.576	0.132281	31.5	0.696
Eritrea	2010	2010	69.2	62.0	64.608	61.223	0.0433624	.	0.433
Eswatini	2014	2014	11.1	14.7	33.204	35.403	0.331149	54.6	0.573
Ethiopia	2006	2006	72.5	81.6	76.51	86.941	0.0102925	29.8	0.362
Fiji	2011	2011	41.4	44.1	54.478	60.05	0.161324	36.7	0.698
French Polynesia	2010	2010	5.6	11.5	20.481	29.916	.	.	.
Gabon	2009	2009	60.6	29.2	33.687	34.344	0.183767	42.2	0.653
Gambia, The	2010	2010	38.4	25.5	46.155	39.503	0.0586246	43.6	0.437
Georgia	2016	2016	49.1	44.8	50.087	57.844	0.315206	36.6	0.776
Ghana	2007-08	2008	48.8	56.2	57.39	68.805	0.107099	42.8	0.542
Grenada	2010-11	2011	.	.	.	.	.	.	0.746
Guinea	2009	2009	72.8	65.4	71.694	67.377	0.00685124	39.4	0.4
Guyana	2016	2016	6.4	25.3	22.563	49.065	0.0342602	.	0.666
India	2007-08	2008	68.2	48.2	79.181	63.481	0.195962	37.5	0.565
Iraq	2015	2015	24.5	18.8	28.043	39.747	0.254074	29.5	0.665
Jordan	2019	2019	1.1	3.9	28.572	36.127	0.252878	33.7	0.723
Kenya	2015	2015	64.9	52.2	80.595	74.162	0.0884427	40.8	0.562
Kiribati	2015-16	2016	.	.	.	.	0.0572262	37	0.622
Korea, Republic of	2018	2018	4.4	5.0	22.611	34.157	0.570073	31.6	0.906
Kuwait	2014	2014	0.1	3.4	46.597	41.518	0.656542	.	0.8
Kyrgyz Republic	2013	2013	32.9	30.9	41.166	51.718	0.269004	28.8	0.658
Lao People's Democratic Republic	2013	2013	72.1	67.9	83.985	77.818	0.382813	36.4	0.579
Lebanon	2017	2017	15.8	11.1	22.264	27.751	0.405594	31.8	0.732
Lesotho	2012	2012	59.6	74.7	60.325	59.309	0.106449	44.9	0.48
Liberia	2011	2011	46.9	46.6	57.989	60.281	0.511985	33.2	0.457
Libya	2009	2009	9.8	8.2	30.704	41.481	0.884289	.	0.757
Madagascar	2005	2005	82.5	81.5	86.935	87.253	0.0191966	39.9	0.479
Malawi	2017	2017	76.9	67.7	76.285	67.409	0.0597201	44.7	0.482
Maldives	2011	2011	4.2	15.5	13.374	32.086	0.189072	38.4	0.681
Mali	2013	2013	66.5	67.4	68.104	72.132	0.0400358	33	0.408
Marshall Islands	2002	2002	.	.	.	.	.	.	.
Mauritania	2006	2006	59.5	59.6	65.772	61.319	0.208985	35.7	0.479
Mexico	2009-10	2010	3.9	19.5	27.31	45.652	0.453828	47.2	0.739
Micronesia, Federated States of	2016	2016	.	.	.	.	0.136982	40.1	0.608
Moldova, Republic of	2013	2013	25.4	32.1	33.967	51.741	0.221925	28.5	0.702
Mongolia	2019	2019	25.8	31.0	30.747	51.908	0.354742	32.7	0.735
Morocco	2017	2017	59.4	31.7	63.901	50.848	0.148759	39.5	0.675
Mozambique	2005	2005	88.9	67.8	88.717	76.201	0.0459259	45.6	0.354
Myanmar	2014	2014	50.7	53.3	59.301	70.459	0.130372	38.1	0.558
Nauru	2015-16	2016	.	.	.	.	.	.	.
Nepal	2019	2019	79.8	59.0	82.664	64.959	0.0803747	32.8	0.579
Niger	2007	2007	74.4	80.7	76.639	77.29	0.0401688	37.3	0.295
Niue	2011-12	2012	.	.	.	.	.	.	.
Pakistan	2013-14	2014	73.2	33.8	77.659	53.163	0.0851313	33.5	0.546
Palau	2016	2016	.	.	.	.	.	.	0.808
Papua New Guinea	2007-08	2008	74.7	69.7	84.387	73.268	0.0220405	41.9	0.49
Qatar	2012	2012	0.0	1.5	46.553	32.911	0.305478	.	0.85
Russian Federation	2007-10	2010	5.6	9.8	15.636	34.746	0.444149	39.5	0.78
Rwanda	2012-13	2013	82.7	62.6	85.989	76.16	0.0193465	45.1	0.506
Saint Lucia	2012	2012	5.4	18.3	24.436	36.095	0.0122785	51.2	0.731
Samoa	2013	2013	3.5	6.4	34.015	45.319	0.175054	38.7	0.696
São Tomé and Principe	2008	2008	14.2	32.2	41.944	44.96	.	30.8	0.532
Seychelles	2013-14	2014	.	.	.	.	0.280426	46.8	0.796
Sierra Leone	2009	2009	65.9	65.0	62.463	73.572	0.0202969	34	0.386
Solomon Islands	2015	2015	63.2	61.0	55.413	53.197	0.151817	37.1	0.555
South Africa	2007-08	2008	4.2	6.7	40.122	37.817	0.288856	63.0	0.644
Sri Lanka	2014-15	2015	31.5	26.3	45.802	52.137	0.367977	39.8	0.772
Sudan	2016	2016	59.2	38.8	66.112	59.394	0.0173388	34.2	0.505
Tajikistan	2016-17	2017	69.1	42.6	62.994	43.798	0.0900777	34	0.651
Timor-Leste	2014	2014	50.7	51.0	63.89	69.241	0.108286	28.7	0.608
Togo	2010-11	2011	31.7	42.4	34.368	46.177	0.0167006	46.0	0.48
Tokelau	2014	2014	.	.	.	.	.	.	.
Tonga	2017	2017	3.5	47.4	4.717	54.916	0.15226	37.6	0.717
Trinidad and Tobago	2011	2011	2.0	5.0	20.096	39.077	.	.	0.786
Tuvalu	2015	2015	.	.	.	.	.	39.1	.
Uganda	2014	2014	77.0	66.9	72.809	69.213	0.0788327	42.8	0.509
United Republic of Tanzania	2012	2012	72.7	66.8	84.913	77.98	0.0652446	37.8	0.501
United States of America	2017-18	2018	0.8	2.0	8.721	22.04	1.11464	41.4	0.92
Uruguay	2013-14	2014	4.2	13.0	25.929	35.796	0.817808	40.1	0.8
Vanuatu	2011	2011	63.5	60.5	73.534	68.54	0.100507	37.6	0.585
Viet Nam	2015	2015	45.5	42.7	58.369	59.151	0.63328	35.3	0.68
West Bank and Gaza Strip	2010-11	2011	22.1	9.7	27.5	37.016	.	34.4	0.679
Zambia	2017	2017	62.4	46.6	78.662	71.013	0.0789315	57.1	0.589
Zanzibar	2011	2011	.	.	.	.	.	.	.
