# Supplementary material for: Levels of domain-specific physical activity at work, in the household, for travel and for leisure among 327 789 adults from 104 countries
Source: Br J Sports Med. 2020 Nov 23;54(24):1488–97. doi: 10.1136/bjsports-2020-102601 (PMC7719912; doi:10.1136/bjsports-2020-102601)
Supplement: Supplementary data [file bjsports-2020-102601supp008.xlsx]

## Sheet: Sheet1
														Supplementary File 8. The relative contributions of domain-specific activity to total moderate-to-vigorous physical activity and their rank orders for 25-64 year olds in 104 countries
														Footnotes: W = work/household , T = travel, L = leisure. Sample sizes and sex and age distributions refer to those for whom the domain-specific relative contributions to total MVPA were possible to calculate (must report >0 mins/week total MVPA to ensure a non-zero denominator). Cameroon, Central African Republic, Chad, Côte d’Ivoire, Democratic Republic of the Congo, Ethiopia, Gabon, Guinea, Mad…
Country	Year	Sample size	Number female	% female	Number 25-44 years	% 25-44 years	Percentage of total activity from work	Percentage of total activity from travel	Percentage of total activity from leisure	Rank order of domain contributions				Country	Year	World Bank income classification	Sample size	N (%) female	N (%) 25-44 years	Mean percentage of total MVPA from work/household	Mean percentage of total MVPA from travel	Mean percentage of total MVPA from leisure	Rank order of domain contributions
Benin	2015	3407	1706.74	0.500951	2454.78	0.720511	0.586014	0.359496	0.0544905	1				Afghanistan	2018	Low	2148	879 (40.9)	1566 (72.9)	61.0	33.7	5.3	W/H>T>L
Burkina Faso	2013	3457	1836.55	0.531255	2435.99	0.704655	0.586395	0.392204	0.0214012	1				Benin	2015	Low	3407	1707 (50.1)	2455 (72.1)	58.6	35.9	5.4	W/H>T>L
Central African Republic	2017	2669	1304.29	0.48868	1941.69	0.727498	0.674469	0.270617	0.0549137	1				Burkina Faso	2013	Low	3457	1837 (53.1)	2436 (70.5)	58.6	39.2	2.1	W/H>T>L
Chad	2008	1377	662	0.480755	927	0.673203	0.545719	0.384837	0.0694448	5				Central African Republic	2017	Low	2659	1302 (49.0)	1936 (72.8)	67.5	27.1	5.4	W/H>T>L
Congo, Dem. Rep.	2005	989	602	0.608696	701	0.708797	0.169039	0.805125	0.0258357	5				Chad	2008	Low	1377	662 (48.1)	927 (67.3)	54.4	38.6	7.0	W/H>T>L
Eritrea	2010	4957	4181.2	0.843493	3499.28	0.705927	0.703073	0.289285	0.00764168	1				Democratic Republic of the Congo	2005	Low	989	602 (60.9)	701 (70.9)	16.8	80.6	2.6	T>W/H>L
Ethiopia	2006	3759	2179	0.579675	2169	0.577015	0.750414	0.222516	0.0270696	5				Eritrea	2010	Low	4957	4181 (84.3)	3499 (70.6)	70.3	28.9	0.8	W/H>T>L
Guinea	2009	1528	761.528	0.498382	1069.03	0.69963	0.623165	0.343167	0.0336683	5				Ethiopia	2006	Low	3759	2179 (58.0)	2169 (57.7)	74.9	22.3	2.7	W/H>T>L
Liberia	2011	1855	905.999	0.488409	1263.5	0.681131	0.527475	0.390241	0.0822848	1				Gambia	2010	Low	3380	1688 (49.9)	2559 (75.7)	64.1	30.0	5.9	W/H>T>L
Madagascar	2005	3625	1812	0.499862	2536	0.699586	0.538961	0.425732	0.0353071	5				Guinea	2009	Low	1528	762 (49.8)	1069 (70.0)	62.3	34.3	3.4	W/H>T>L
Malawi	2017	2525	1297.54	0.513877	1889.23	0.748208	0.684492	0.25832	0.0571881	1				Liberia	2011	Low	1855	906 (48.8)	1263 (68.1)	52.7	39.0	8.2	W/H>T>L
Mali	2007	715	401	0.560839	450	0.629371	0.188164	0.748322	0.0635144	5				Madagascar	2005	Low	3625	1812 (50.0)	2536 (70.0)	53.7	42.7	3.6	W/H>T>L
Mozambique	2005	2820	1597.71	0.566564	1954.94	0.693242	0.672743	0.317299	0.00995773	1				Malawi	2017	Low	2525	1298 (51.4)	1889 (74.8)	68.4	25.8	5.7	W/H>T>L
Nepal	2019	4155	2233.62	0.537574	2799.95	0.673874	0.625366	0.335558	0.0390762	1				Mali	2013	Low	536	361 (67.4)	287 (53.5)	14.9	83.9	1.2	T>W/H>L
														Mozambique	2005	Low	2819	1597 (56.7)	1955 (69.3)	67.3	31.7	1.0	W/H>T>L
Niger	2007	1701	774	0.455026	1007	0.592005	0.623335	0.36045	0.0162154	1				Nepal	2019	Low	4155	2234 (53.8)	2800 (67.4)	62.5	33.6	3.9	W/H>T>L
Rwanda	2012-13	5102	2693.98	0.528024	3699.75	0.725157	0.487636	0.489376	0.0229875	5				Niger	2007	Low	1701	774 (45.5)	1007 (59.2)	62.3	36.0	1.6	W/H>T>L
Sierra Leone	2009	2183	1100.64	0.504185	1562.67	0.715835	0.726589	0.237264	0.0361471	1				Rwanda	2012-13	Low	5102	2694 (52.8)	3700 (72.5)	48.8	48.9	2.3	T>W/H>L
Tajikistan	2016-17	1682	684.005	0.406662	1309.44	0.778501	0.283178	0.606843	0.109979	5				Sierra Leone	2009	Low	2183	1101 (50.4)	1563 (71.6)	72.7	23.7	3.6	W/H>T>L
The Gambia	2010	3380	1687.59	0.499286	2558.83	0.75705	0.641356	0.299714	0.0589303	1				Tajikistan	2016-17	Low	1682	684 (40.7)	1309 (77.9)	28.3	60.7	11.0	T>W/H>L
Togo	2010-11	2766	1480.29	0.535173	1988.44	0.718888	0.557637	0.395263	0.0470995	1				Togo	2010-11	Low	2766	1480 (53.5)	1988 (71.9)	55.8	39.5	4.7	W/H>T>L
Uganda	2014	2735	1397.2	0.510858	2047.05	0.748466	0.719645	0.23671	0.0436442	1				Uganda	2014	Low	2735	1397 (51.1)	2047 (74.8)	72.0	23.7	4.4	W/H>T>L
United Republic of Tanzania	2012	7857	4024.6	0.512232	5771.39	0.734553	0.716765	0.223299	0.0599358	1				United Republic of Tanzania	2012	Low	7857	4025 (51.2)	5771 (73.5)	71.7	22.3	6.0	W/H>T>L
Zanzibar	2011	2514	1297.72	0.516196	1846.32	0.734417	0.554239	0.37197	0.073791	1				United Republic of Tanzania (Zanzibar)	2011	Low	2514	1298 (51.6)	1846 (73.4)	55.4	37.2	7.4	W/H>T>L
Cabo Verde	2007	1603	788.526	0.491907	1243.98	0.776033	0.485726	0.375172	0.139101	1				Bangladesh	2018	Lower-middle	6425	3196 (49.7)	4320 (67.2)	73.0	24.5	2.5	W/H>T>L
Cambodia	2010	5115	2610.01	0.510266	3366.28	0.65812	0.848575	0.113006	0.0384183	1				Bhutan	2014	Lower-middle	2233	940 (42.1)	1623 (72.7)	72.5	18.9	8.6	W/H>T>L
Cameroon	2003	3901	2428	0.622405	2699	0.691874	0.577178	0.409259	0.0135621	5				Cabo Verde	2007	Lower-middle	1603	789 (49.2)	1244 (77.6)	48.6	37.5	13.9	W/H>T>L
Comoros	2011	4328	2097.79	0.484701	2956.52	0.683114	0.439617	0.505337	0.0550469	5				Cambodia	2010	Lower-middle	5115	2610 (51.0)	3366 (65.8)	84.9	11.3	3.8	W/H>T>L
Cote d'Ivoire	2005	2136	1117.98	0.523399	1622.98	0.759824	0.0977367	0.873932	0.0283312	5				Cameroon	2003	Lower-middle	4626	2841 (61.4)	3177 (68.7)	52.7	45.7	1.6	W/H>T>L
Egypt, Arab Rep.	2011-12	3210	1407.7	0.438535	2039.08	0.635226	0.526307	0.411806	0.0618868	1				Comoros	2011	Lower-middle	4328	2098 (48.5)	2957 (68.3)	44.0	50.5	5.5	T>W/H>L
Eswatini	2014	1826	1010.62	0.55346	1301.1	0.712539	0.602104	0.283429	0.114467	1				Côte d'Ivoire	2005	Lower-middle	2136	1117 (52.3)	1623 (76.0)	9.8	87.4	2.9	T>W/H>L
Ghana	2007-08	2695	1291.58	0.47925	1654.69	0.613984	0.707202	0.245233	0.0475648	1				Egypt	2017	Lower-middle	4201	2078 (49.5)	2817 (67.1)	51.8	46.3	2.0	W/H>T>L
India	2007	7255	3367.28	0.464132	4606.53	0.634945	0.639394	0.309454	0.0511519	1				Eswatini	2014	Lower-middle	1826	1011 (55.3)	1301 (71.3)	60.2	28.3	11.4	W/H>T>L
Kenya	2015	3296	1664.36	0.504963	2446.02	0.742119	0.709206	0.25149	0.0393047	1				Ghana	2007-08	Lower-middle	2695	1292 (47.9)	1655 (61.4)	70.7	24.5	4.8	W/H>T>L
Kiribati	2004-06	1050	585	0.557143	620	0.590476	0.337026	0.61933	0.0436448	5				India	2007-08	Lower-middle	7255	3367 (46.4)	4607 (63.5)	63.9	30.9	5.1	W/H>T>L
Kyrgyz Republic	2013	2428	1188.6	0.489539	1540.87	0.634625	0.536028	0.427021	0.0369504	1				Kenya	2015	Lower-middle	3296	1664 (50.5)	2446 (74.2)	70.9	25.1	3.9	W/H>T>L
Lao PDR	2013	2048	1176.06	0.574247	1207.01	0.589359	0.728301	0.216459	0.0552397	1				Kiribati	2015-16	Lower-middle	1263	639 (50.6)	848 (67.2)	48.8	41.5	9.7	W/H>T>L
Lesotho	2012	1742	901.296	0.517392	1327.91	0.76229	0.654941	0.251897	0.0931624	1				Kyrgyzstan	2013	Lower-middle	2428	1189 (49.0)	1541 (63.5)	53.6	42.7	3.7	W/H>T>L
Mauritania	2006	905	499	0.551381	492	0.543646	0.397889	0.589236	0.0128743	5				Lao People's Democratic Republic	2013	Lower-middle	2048	1176 (57.4)	1207 (58.9)	72.8	21.6	5.5	W/H>T>L
Micronesia, Fed. Sts.	2016	1008	483.097	0.479263	720.001	0.714286	0.40536	0.31118	0.28346	1				Lesotho	2012	Lower-middle	1742	901 (51.7)	1328 (76.2)	65.5	25.2	9.3	W/H>T>L
Mongolia	2019	4586	2342.55	0.510804	3001.05	0.654393	0.401595	0.357148	0.241257	1				Mauritania	2006	Lower-middle	905	499 (55.1)	492 (54.4)	39.7	59.0	1.3	T>W/H>L
Morocco	2017	3606	1826.66	0.506562	2245.98	0.622846	0.502094	0.448733	0.0491728	1				Micronesia, Fed. Sts.	2016	Lower-middle	1008	483 (47.9)	720 (71.4)	40.5	31.1	28.3	W/H>T>L
Myanmar	2014	7401	3603.11	0.486841	4552.9	0.615173	0.634904	0.320128	0.0449674	1				Moldova, Republic of	2013	Lower-middle	3597	1777 (49.4)	2045 (56.9)	50.0	46.9	3.1	W/H>T>L
Niue	2011-12	571	312	0.54641	268	0.469352	0.77889	0.0832183	0.137892	2				Mongolia	2019	Lower-middle	4586	2343 (51.1)	3001 (65.4)	40.2	35.7	24.1	W/H>T>L
Pakistan	2013-14	4085	2152.03	0.526812	2832.92	0.693492	0.270932	0.709988	0.0190804	5				Morocco	2017	Lower-middle	3606	1827 (50.7)	2246 (62.3)	50.2	44.9	4.9	W/H>T>L
Papua New Guinea	2007-08	1751	823.692	0.470412	1289.75	0.736577	0.546593	0.367536	0.0858705	1				Myanmar	2014	Lower-middle	7401	3603 (48.7)	4553 (61.5)	63.5	32.0	4.5	W/H>T>L
Republic of Moldova	2013	3597	1776.92	0.494002	2045.44	0.568651	0.499872	0.468958	0.03117	1				Niue	2011-12	Lower-middle	571	312 (54.6)	268 (46.9)	77.9	8.3	13.8	W/H>L>T
Sao Tome and Principe	2008	2109	1081.4	0.512757	1483.62	0.703471	0.66386	0.266197	0.0699432	1				Pakistan	2013-14	Lower-middle	4085	2152 (52.7)	2833 (69.3)	27.1	71.0	1.9	T>W/H>L
Solomon Islands	2015	1697	865.95	0.510283	1176.69	0.693396	0.630828	0.260882	0.10829	1				Papua New Guinea	2007-08	Lower-middle	1751	824 (47.0)	1290 (73.7)	54.7	36.8	8.6	W/H>T>L
Sudan	2016	5436	2558.64	0.470685	3834.99	0.70548	0.613763	0.319362	0.0668759	1				Solomon Islands	2015	Lower-middle	1697	866 (51.0)	1177 (69.3)	63.1	26.1	10.8	W/H>T>L
Timor-Leste	2014	1502	584.105	0.388885	1003.74	0.668268	0.851452	0.124453	0.024095	1				Sudan	2016	Lower-middle	5436	2559 (47.1)	3835 (70.5)	61.4	31.9	6.7	W/H>T>L
Tokelau	2014	410	217.499	0.530484	246.456	0.601113	0.49237	0.356542	0.151088	1				São Tomé and Principe	2008	Lower-middle	2109	1081 (51.3)	1484 (70.3)	66.4	26.6	7.0	W/H>T>L
Ukraine	2019	2807	1349.08	0.480613	1581.28	0.563334	0.378613	0.503673	0.117713	5				Timor-Leste	2014	Lower-middle	1502	584 (38.9)	1004 (66.8)	85.1	12.4	2.4	W/H>T>L
Uzbekistan	2019	2590	1330.6	0.513747	1652.44	0.638006	0.303716	0.526572	0.169712	5				Tokelau	2014	Lower-middle	410	217 (53.0)	246 (60.1)	49.2	35.7	15.1	W/H>T>L
Vanuatu	2011	4359	2287.64	0.524809	2960.31	0.679126	0.688097	0.212013	0.0998891	1				Vanuatu	2011	Lower-middle	4359	2288 (52.5)	2960 (67.9)	68.8	21.2	10.0	W/H>T>L
Vietnam	2015	2568	1258.14	0.489928	1497.42	0.583107	0.571859	0.22394	0.204201	1				Viet Nam	2015	Lower-middle	2568	1258 (49.0)	1497 (58.3)	57.2	22.4	20.4	W/H>T>L
West Bank and Gaza Strip	2010-11	3618	1672.55	0.462285	2616.8	0.723272	0.422963	0.406495	0.170542	1				West Bank and Gaza Strip	2010-11	Lower-middle	3618	1673 (46.2)	2617 (72.3)	42.3	40.6	17.1	W/H>T>L
Zambia	2017	2400	1151.57	0.479821	1807.05	0.752937	0.625875	0.314772	0.0593528	1				Zambia	2017	Lower-middle	2400	1152 (48.0)	1807 (75.3)	62.6	31.5	5.9	W/H>T>L
Armenia	2016	1520	739.404	0.48645	888.154	0.584312	0.486755	0.471111	0.0421337	1				Algeria	2016-17	Upper-middle	4787	2235 (46.7)	3170 (66.2)	44.0	50.7	5.3	T>W/H>L
Azerbaijan	2017	2086	1102.23	0.528393	1184.98	0.568065	0.409738	0.507001	0.0832611	5				American Samoa	2004	Upper-middle	1103	539 (48.8)	723 (65.5)	19.0	69.8	11.3	T>W/H>L
Belarus	2016-17	3875	2010.93	0.518949	2015.99	0.520256	0.391047	0.517069	0.0918838	5				Armenia	2016	Upper-middle	1520	739 (48.6)	888 (58.4)	48.7	47.1	4.2	W/H>T>L
Botswana	2014	2391	1176.68	0.49213	1734.97	0.725627	0.417178	0.456613	0.126209	5				Azerbaijan	2017	Upper-middle	2086	1102 (52.8)	1185 (56.8)	41.0	50.7	8.3	T>W/H>L
Brazil	2013	15515	8362.62	0.539002	9118.21	0.587703	0.628252	0.241886	0.129862	1				Belarus	2016-17	Upper-middle	3875	2011 (51.9)	2016 (52.0)	39.1	51.7	9.2	T>W/H>L
China	2007-08	7703	3863.85	0.501604	3546.7	0.460431	0.567814	0.338652	0.093535	1				Botswana	2014	Upper-middle	2391	1177 (49.2)	1735 (72.6)	41.7	45.7	12.6	T>W/H>L
Cook Islands	2013-15	900	419.854	0.466505	541.078	0.601198	0.466883	0.192235	0.340882	2				Brazil	2013-14	Upper-middle	15499	8350 (53.9)	9113 (58.8)	62.8	24.2	13.0	W/H>T>L
Dominica	2007-08	760	353.722	0.465423	491.275	0.646415	0.561559	0.334872	0.10357	1				China	2008-10	Upper-middle	7703	3864 (50.2)	3547 (46.0)	56.8	33.9	9.4	W/H>T>L
Fiji	2011	2169	1067.34	0.49209	1294.9	0.597004	0.568847	0.273827	0.157326	1				Cook Islands	2013-15	Upper-middle	900	420 (46.7)	541 (60.1)	46.7	19.2	34.1	W/H>L>T
Gabon	2009	1727	984	0.569774	1132	0.655472	0.656253	0.253663	0.0900836	5				Ecuador	2018	Upper-middle	3341	1705 (51.0)	1894 (56.7)	50.4	36.0	13.6	W/H>T>L
Georgia	2016	3023	1587.21	0.525046	1557.9	0.51535	0.461058	0.510693	0.0282497	5				Fiji	2011	Upper-middle	2169	1067 (49.2)	1295 (59.7)	56.9	27.4	15.7	W/H>T>L
Grenada	2010-11	838	395.818	0.472337	548.723	0.654801	0.533793	0.315338	0.15087	1				Gabon	2009	Upper-middle	1727	984 (57.0)	1132 (65.5)	65.6	25.4	9.0	W/H>T>L
Guatemala	2015	1148	629.144	0.548035	833.451	0.726003	0.590736	0.301559	0.107705	5				Georgia	2016	Upper-middle	3023	1587 (52.5)	1558 (51.5)	46.1	51.1	2.8	T>W/H>L
Guyana	2016	1634	739.706	0.452696	1010.55	0.618449	0.566991	0.332483	0.100525	1				Grenada	2010-11	Upper-middle	838	396 (47.2)	549 (65.5)	53.4	31.5	15.1	W/H>T>L
Iraq	2015	2132	927.751	0.435155	1441.21	0.67599	0.396193	0.488139	0.115667	5				Guyana	2016	Upper-middle	1634	740 (45.3)	1011 (61.8)	56.7	33.2	10.1	W/H>T>L
Jordan	2019	3909	2135.27	0.546244	2753.82	0.704481	0.566754	0.368367	0.0648791	1				Iraq	2015	Upper-middle	2132	928 (43.5)	1441 (67.6)	39.6	48.8	11.6	T>W/H>L
Lebanon	2017	723	391.433	0.541401	439.567	0.607976	0.212506	0.630421	0.157073	5				Jordan	2019	Upper-middle	3909	2135 (54.6)	2754 (70.4)	56.7	36.8	6.5	W/H>T>L
Libya	2009	2653	1256.81	0.47373	2072.58	0.781222	0.414988	0.416284	0.168728	5				Lebanon	2017	Upper-middle	723	391 (54.1)	440 (60.8)	21.3	63.0	15.7	T>W/H>L
Maldives	2011	896	457.235	0.510307	672.265	0.750295	0.459076	0.359038	0.181886	6				Libya	2009	Upper-middle	2653	1257 (47.4)	2073 (78.1)	41.5	41.6	16.9	T>W/H>L
Marshall Islands	2002	1055	590	0.559242	776	0.735545	0.139427	0.518755	0.341818	6				Maldives	2011	Upper-middle	896	457 (51.0)	672 (75.0)	45.8	35.9	18.3	W/H>T>L
Mexico	2009-10	1056	530.667	0.502525	740.745	0.701463	0.439995	0.461814	0.0981917	5				Marshall Islands	2002	Upper-middle	1055	590 (55.9)	776 (73.6)	13.9	51.9	34.2	T>L>W/H
Nauru	2014-15	763	378.938	0.496643	549.948	0.72077	0.542489	0.260005	0.197506	1				Mexico	2009-10	Upper-middle	1056	531 (50.3)	741 (70.1)	44.0	46.2	9.8	T>W/H>L
Russian Federation	2007-10	2131	1187.36	0.557182	1159.2	0.543968	0.667862	0.274472	0.0576663	1				Nauru	2015-16	Upper-middle	763	379 (49.7)	550 (72.1)	54.2	26.0	19.8	W/H>T>L
Samoa	2013	1272	589.194	0.463203	817.83	0.642948	0.480641	0.390518	0.128841	1				Russian Federation	2007-10	Upper-middle	2131	1187 (55.7)	1159 (54.4)	66.8	27.4	5.8	W/H>T>L
South Africa	2007-08	1521	789.331	0.518955	930.035	0.611463	0.637341	0.278765	0.0838935	1				Saint Lucia	2012	Upper-middle	1405	835 (59.4)	702 (50.0)	41.6	44.0	14.4	T>W/H>L
Sri Lanka	2014-15	3483	1701.66	0.488562	1959.96	0.562721	0.657334	0.290256	0.0524102	1				Samoa	2013	Upper-middle	1272	589 (46.3)	818 (64.3)	48.1	39.1	12.9	W/H>T>L
St. Lucia	2012	1405	835	0.594306	702	0.499644	0.415867	0.439859	0.144274	5				South Africa	2007-08	Upper-middle	1521	789 (51.9)	930 (61.1)	63.7	27.9	8.4	W/H>T>L
St. Vincent and the Grenadines	2013-14	2536	1266.65	0.499468	1762.06	0.694817	0.435139	0.451521	0.11334	5				Sri Lanka	2014-15	Upper-middle	3483	1702 (48.9)	1960 (56.3)	65.7	29.0	5.2	W/H>T>L
Tonga	2017	2381	1493.25	0.627153	1418.68	0.595834	0.470356	0.46186	0.0677838	1				Tonga	2017	Upper-middle	2381	1493 (62.7)	1419 (59.6)	47.0	46.2	6.8	W/H>T>L
Turkey	2017	3174	1582.39	0.498547	1919.48	0.60475	0.251762	0.671657	0.0765809	5				Tuvalu	2015	Upper-middle	769	379 (49.3)	501 (65.2)	46.3	29.8	23.9	W/H>T>L
Anguilla	2016	1107	519.502	0.469288	653.855	0.590655	0.576177	0.126936	0.296886	2				Anguilla	2016	High	1107	520 (46.9)	654 (59.1)	57.6	12.7	29.7	W/H>L>T
Barbados	2007	722	348.655	0.482901	445.504	0.617042	0.391058	0.338586	0.270356	1				Bahamas	2011-12	High	1094	469 (42.9)	703 (64.2)	47.9	24.0	28.1	W/H>L>T
British Virgin Islands	2009	853	362.037	0.424428	451.223	0.528983	0.628133	0.156173	0.215695	2				Barbados	2007	High	722	349 (48.3)	446 (61.7)	39.1	33.9	27.0	W/H>T>L
Brunei Darussalam	2015-16	2373	1172.05	0.49391	1582.77	0.66699	0.459972	0.21993	0.320098	2				British Virgin Islands	2009	High	853	362 (42.4)	451 (52.9)	62.8	15.6	21.6	W/H>L>T
Cayman Islands	2012	1032	467.087	0.452604	659.034	0.638599	0.445274	0.187057	0.367669	2				Brunei Darussalam	2015-16	High	2373	1172 (49.4)	1583 (66.7)	46.0	22.0	32.0	W/H>L>T
Chile	2016-17	2972	1411.54	0.474948	1662.43	0.559365	0.394009	0.470674	0.135318	5				Cayman Islands	2012	High	1032	467 (45.3)	659 (63.9)	44.5	18.7	36.8	W/H>L>T
French Polynesia	2010	2587	1212.87	0.468832	1666.23	0.644078	0.58829	0.205238	0.206472	2				Chile	2016-17	High	2980	1416 (47.5)	1665 (55.9)	39.4	47.1	13.5	T>W/H>L
Korea, Rep.	2018	2701	1328.6	0.491891	1368.77	0.506765	0.089409	0.606632	0.303959	6				French Polynesia	2010	High	2587	1213 (46.9)	1666 (64.4)	58.8	20.5	20.6	W/H>L>T
Kuwait	2014	1472	625.677	0.425052	1080	0.733695	0.202258	0.217522	0.58022	3				Korea, Rep.	2018	High	2701	1329 (49.2)	1369 (50.7)	8.9	60.7	30.4	T>L>W/H
														Kuwait	2014	High	1472	626 (42.5)	1080 (73.4)	20.2	21.8	58.0	L>T>W/H
														Palau	2016	High	912	381 (41.8)	439 (48.1)	44.6	20.9	34.5	W/H>L>T
														Qatar	2012	High	1524	684 (44.9)	1098 (72.0)	25.2	55.2	19.5	T>W/H>L
														Seychelles	2013-14	High	1173	586 (49.9)	684 (58.4)	60.4	28.4	11.2	W/H>T>L
														Trinidad and Tobago	2011	High	1522	708 (46.5)	941 (61.8)	45.4	34.4	20.3	W/H>T>L
														United States of America	2017-18	High	2783	1332 (47.9)	1429 (51.3)	52.0	10.7	37.4	W/H>L>T
														Uruguay	2013-14	High	1718	875 (50.9)	971 (56.5)	46.8	29.5	23.6	W/H>T>L
