# Supplementary material for: Levels of domain-specific physical activity at work, in the household, for travel and for leisure among 327 789 adults from 104 countries
Source: Br J Sports Med. 2020 Nov 23;54(24):1488–97. doi: 10.1136/bjsports-2020-102601 (PMC7719912; doi:10.1136/bjsports-2020-102601)
Supplement: Supplementary data [file bjsports-2020-102601supp009.xlsx]

## Sheet: Sheet2
Supplementary File 9. The relative contributions of the domains to overall physical activity and their rank orders by sex and age group for 25-64 year olds in 104 countries
Footnotes: W = work/household , T = travel, L = leisure. The domain-specific relative contributions to total MVPA can only be calculated for those reporting >0 mins/week total MVPA to ensure a non-zero denominator). Cameroon, Central African Republic, Chad, Côte d’Ivoire, Democratic Republic of the Congo, Ethiopia, Gabon, Guinea, Madagascar, Maldives, Mali, Mauritania, Micronesia Fed. Sts., and P…
Country	Year	World Bank income classification	Male: Mean percentage of total activity from work	Male: Mean percentage of total activity from travel	Male: Mean percentage of total activity from leisure	Male: Rank order of domain contributions	Female: Mean percentage of total activity from work	Female: Mean percentage of total activity from travel	Female: Mean percentage of total activity from leisure	Female: Rank order of domain contributions	25-44 year olds: Mean percentage of total activity from work	25-44 year olds: Mean percentage of total activity from travel	25-44 year olds: Mean percentage of total activity from leisure	25-44 year olds: Rank order of domain contributions	45-64 year olds: Mean percentage of total activity from work	45-64 year olds: Mean percentage of total activity from travel	45-64 year olds: Mean percentage of total activity from leisure	45-64 year olds: Rank order of domain contributions
Anguilla	2016	High	66.3	10.8	22.9	W/H>L>T	47.8	14.9	37.3	W/H>L>T	55.0	12.2	32.8	W/H>L>T	61.4	13.4	25.2	W/H>L>T
Bahamas	2011-12	High	58.4	18.0	23.6	W/H>L>T	33.9	32.0	34.1	L>W/H>T	50.1	22.8	27.1	W/H>L>T	43.9	26.2	29.9	W/H>L>T
Barbados	2007	High	46.2	29.7	24.1	W/H>T>L	31.5	38.3	30.2	T>W/H>L	42.2	28.8	29.0	W/H>L>T	34.1	42.0	23.9	T>W/H>L
British Virgin Islands	2009	High	67.0	11.7	21.3	W/H>L>T	57.1	21.0	21.9	W/H>L>T	59.4	14.4	26.2	W/H>L>T	66.6	16.9	16.4	W/H>T>L
Brunei Darussalam	2015-16	High	42.2	19.2	38.6	W/H>L>T	49.9	24.9	25.2	W/H>L>T	44.7	20.6	34.7	W/H>L>T	48.6	24.7	26.7	W/H>L>T
Cayman Islands	2012	High	49.6	15.4	35.0	W/H>L>T	38.4	22.7	38.9	L>W/H>T	41.1	17.7	41.2	L>W/H>T	50.6	20.5	28.9	W/H>L>T
Chile	2016-17	High	41.3	41.4	17.3	T>W/H>L	37.2	53.4	9.3	T>W/H>L	37.0	46.0	17.1	T>W/H>L	42.5	48.5	9.0	T>W/H>L
French Polynesia	2010	High	56.3	19.2	24.5	W/H>L>T	61.7	22.0	16.3	W/H>T>L	58.7	19.8	21.5	W/H>L>T	59.1	21.8	19.1	W/H>T>L
Korea, Rep.	2018	High	12.0	51.7	36.3	T>L>W/H	5.7	69.9	24.3	T>L>W/H	11.2	58.5	30.4	T>L>W/H	6.7	62.9	30.4	T>L>W/H
Kuwait	2014	High	21.7	24.6	53.7	L>T>W/H	18.3	17.8	63.9	L>W/H>T	21.3	20.0	58.7	L>W/H>T	17.3	26.6	56.1	L>T>W/H
Palau	2016	High	50.9	16.9	32.2	W/H>L>T	35.7	26.5	37.8	L>W/H>T	45.4	20.2	34.5	W/H>L>T	43.9	21.6	34.6	W/H>L>T
Qatar	2012	High	22.0	55.1	22.9	T>L>W/H	29.2	55.5	15.3	T>W/H>L	27.2	51.7	21.1	T>W/H>L	20.3	64.3	15.4	T>W/H>L
Seychelles	2013-14	High	60.5	26.1	13.4	W/H>T>L	60.3	30.7	9.0	W/H>T>L	59.6	27.8	12.6	W/H>T>L	61.6	29.2	9.3	W/H>T>L
Trinidad and Tobago	2011	High	48.2	29.8	22.0	W/H>T>L	42.1	39.6	18.3	W/H>T>L	46.5	32.1	21.4	W/H>T>L	43.5	38.1	18.4	W/H>T>L
United States of America	2017-18	High	55.1	10.4	34.4	W/H>L>T	48.6	10.9	40.5	W/H>L>T	51.1	11.0	37.9	W/H>L>T	52.9	10.3	36.8	W/H>L>T
Uruguay	2013-14	High	45.9	28.6	25.5	W/H>T>L	47.7	30.4	21.8	W/H>T>L	48.6	27.4	24.0	W/H>T>L	44.5	32.3	23.2	W/H>T>L
Algeria	2016-17	Upper-middle	39.5	52.8	7.7	T>W/H>L	49.1	48.3	2.6	W/H>T>L	46.6	47.3	6.1	T>W/H>L	38.9	57.4	3.7	T>W/H>L
American Samoa	2004	Upper-middle	21.9	65.4	12.6	T>W/H>L	15.8	74.4	9.8	T>W/H>L	18.9	68.0	13.1	T>W/H>L	19.1	73.2	7.7	T>W/H>L
Armenia	2016	Upper-middle	53.6	41.6	4.8	W/H>T>L	43.5	52.9	3.6	T>W/H>L	49.6	45.1	5.3	W/H>T>L	47.4	49.9	2.6	T>W/H>L
Azerbaijan	2017	Upper-middle	40.0	51.9	8.2	T>W/H>L	41.9	49.7	8.5	T>W/H>L	43.0	47.5	9.4	T>W/H>L	38.2	54.9	6.9	T>W/H>L
Belarus	2016-17	Upper-middle	48.5	42.9	8.6	W/H>T>L	30.4	59.9	9.7	T>W/H>L	42.0	47.4	10.6	T>W/H>L	36.0	56.4	7.6	T>W/H>L
Botswana	2014	Upper-middle	40.1	43.7	16.2	T>W/H>L	43.4	47.7	8.9	T>W/H>L	41.1	44.0	14.9	T>W/H>L	43.3	50.1	6.5	T>W/H>L
Brazil	2013-14	Upper-middle	59.8	24.5	15.7	W/H>T>L	65.4	23.9	10.7	W/H>T>L	62.2	22.7	15.2	W/H>T>L	63.8	26.3	9.9	W/H>T>L
China	2008-10	Upper-middle	58.3	31.8	9.9	W/H>T>L	55.2	36.0	8.8	W/H>T>L	58.2	32.9	9.0	W/H>T>L	55.6	34.7	9.7	W/H>T>L
Cook Islands	2013-15	Upper-middle	54.6	13.2	32.2	W/H>L>T	37.6	26.2	36.2	W/H>L>T	44.9	16.9	38.2	W/H>L>T	49.4	22.7	27.9	W/H>L>T
Ecuador	2018	Upper-middle	52.2	30.2	17.6	W/H>T>L	48.7	41.5	9.8	W/H>T>L	50.2	33.4	16.5	W/H>T>L	50.7	39.4	9.9	W/H>T>L
Fiji	2011	Upper-middle	57.7	24.6	17.7	W/H>T>L	56.1	30.2	13.7	W/H>T>L	54.5	26.3	19.2	W/H>T>L	60.5	28.9	10.6	W/H>T>L
Gabon	2009	Upper-middle	67.7	22.5	9.8	W/H>T>L	61.0	31.7	7.3	W/H>T>L	66.1	24.3	9.6	W/H>T>L	63.9	29.1	7.0	W/H>T>L
Georgia	2016	Upper-middle	45.2	50.8	4.0	T>W/H>L	46.9	51.3	1.8	T>W/H>L	45.7	50.4	3.9	T>W/H>L	46.5	51.8	1.7	T>W/H>L
Grenada	2010-11	Upper-middle	59.1	24.9	16.0	W/H>T>L	47.0	38.9	14.1	W/H>T>L	52.8	29.8	17.4	W/H>T>L	54.5	34.8	10.7	W/H>T>L
Guyana	2016	Upper-middle	59.5	27.2	13.2	W/H>T>L	53.3	40.5	6.2	W/H>T>L	57.7	31.6	10.8	W/H>T>L	55.2	35.9	8.9	W/H>T>L
Iraq	2015	Upper-middle	35.7	49.6	14.7	T>W/H>L	44.7	47.8	7.5	T>W/H>L	45.4	41.2	13.5	W/H>T>L	27.6	64.8	7.6	T>W/H>L
Jordan	2019	Upper-middle	43.0	48.4	8.7	T>W/H>L	68.1	27.3	4.7	W/H>T>L	57.7	34.8	7.5	W/H>T>L	54.3	41.7	4.0	W/H>T>L
Lebanon	2017	Upper-middle	27.2	51.3	21.5	T>W/H>L	16.2	73.0	10.8	T>W/H>L	17.5	61.5	21.0	T>L>W/H	27.1	65.4	7.5	T>W/H>L
Libya	2009	Upper-middle	33.8	49.6	16.6	T>W/H>L	50.0	32.7	17.2	W/H>T>L	42.0	40.1	17.8	W/H>T>L	39.7	46.9	13.4	T>W/H>L
Maldives	2011	Upper-middle	50.3	30.1	19.5	W/H>T>L	34.8	49.8	15.4	T>W/H>L	48.0	31.3	20.7	W/H>T>L	40.5	46.7	12.9	T>W/H>L
Marshall Islands	2002	Upper-middle	15.5	46.8	37.7	T>L>W/H	12.7	55.9	31.4	T>L>W/H	14.0	50.5	35.5	T>L>W/H	13.7	55.7	30.6	T>L>W/H
Mexico	2009-10	Upper-middle	47.1	37.6	15.3	W/H>T>L	40.9	54.7	4.4	T>W/H>L	44.0	43.9	12.2	W/H>T>L	44.1	51.6	4.3	T>W/H>L
Nauru	2015-16	Upper-middle	52.3	23.9	23.9	W/H>T>L	56.3	28.2	15.6	W/H>T>L	54.8	22.9	22.3	W/H>T>L	52.8	34.1	13.1	W/H>T>L
Russian Federation	2007-10	Upper-middle	69.0	23.8	7.2	W/H>T>L	65.0	30.3	4.7	W/H>T>L	67.3	25.6	7.1	W/H>T>L	66.1	29.7	4.2	W/H>T>L
Saint Lucia	2012	Upper-middle	56.6	28.7	14.6	W/H>T>L	31.3	54.4	14.3	T>W/H>L	41.8	42.5	15.7	T>W/H>L	41.4	45.5	13.1	T>W/H>L
Samoa	2013	Upper-middle	50.1	34.7	15.2	W/H>T>L	45.7	44.1	10.3	W/H>T>L	46.4	36.6	16.9	W/H>T>L	51.0	43.4	5.6	W/H>T>L
South Africa	2007-08	Upper-middle	54.3	34.0	11.7	W/H>T>L	72.5	22.2	5.3	W/H>T>L	67.9	23.9	8.1	W/H>T>L	57.1	34.1	8.8	W/H>T>L
Sri Lanka	2014-15	Upper-middle	68.9	23.5	7.5	W/H>T>L	62.4	34.8	2.8	W/H>T>L	64.6	28.3	7.1	W/H>T>L	67.2	30.0	2.8	W/H>T>L
Tonga	2017	Upper-middle	50.4	40.3	9.3	W/H>T>L	45.0	49.7	5.3	T>W/H>L	45.9	45.0	9.2	W/H>T>L	48.7	48.0	3.3	W/H>T>L
Tuvalu	2015	Upper-middle	44.6	24.2	31.2	W/H>L>T	48.0	35.5	16.5	W/H>T>L	44.8	25.3	30.0	W/H>L>T	49.2	38.3	12.6	W/H>T>L
Bangladesh	2018	Lower-middle	61.5	35.0	3.5	W/H>T>L	84.6	13.9	1.5	W/H>T>L	74.7	22.7	2.6	W/H>T>L	69.6	28.2	2.2	W/H>T>L
Bhutan	2014	Lower-middle	69.7	17.4	12.9	W/H>T>L	76.4	20.9	2.6	W/H>T>L	70.5	19.1	10.4	W/H>T>L	77.8	18.5	3.7	W/H>T>L
Cabo Verde	2007	Lower-middle	50.6	31.6	17.7	W/H>T>L	46.4	43.6	9.9	W/H>T>L	51.5	34.9	13.5	W/H>T>L	38.4	46.5	15.2	T>W/H>L
Cambodia	2010	Lower-middle	84.3	10.4	5.4	W/H>T>L	85.4	12.2	2.4	W/H>T>L	85.2	11.2	3.7	W/H>T>L	84.2	11.6	4.2	W/H>T>L
Cameroon	2003	Lower-middle	53.5	44.7	1.8	W/H>T>L	51.6	47.1	1.4	W/H>T>L	51.7	46.5	1.8	W/H>T>L	54.7	44.1	1.2	W/H>T>L
Comoros	2011	Lower-middle	46.4	45.4	8.2	W/H>T>L	41.4	55.9	2.7	T>W/H>L	43.3	50.1	6.7	T>W/H>L	45.5	51.5	3.0	T>W/H>L
Côte d'Ivoire	2005	Lower-middle	11.9	84.6	3.4	T>W/H>L	7.8	89.8	2.4	T>W/H>L	10.4	86.8	2.9	T>W/H>L	7.9	89.3	2.8	T>W/H>L
Egypt	2017	Lower-middle	43.3	53.5	3.1	T>W/H>L	60.4	38.9	0.7	W/H>T>L	54.5	43.2	2.3	W/H>T>L	46.2	52.5	1.3	T>W/H>L
Eswatini	2014	Lower-middle	55.5	27.9	16.6	W/H>T>L	64.0	28.7	7.3	W/H>T>L	57.3	28.9	13.8	W/H>T>L	67.3	26.9	5.7	W/H>T>L
Ghana	2007-08	Lower-middle	71.5	22.6	6.0	W/H>T>L	69.9	26.6	3.4	W/H>T>L	71.3	24.1	4.6	W/H>T>L	69.9	25.2	4.9	W/H>T>L
India	2007-08	Lower-middle	56.4	36.6	7.0	W/H>T>L	72.7	24.4	2.9	W/H>T>L	65.1	29.7	5.2	W/H>T>L	62.0	33.1	4.9	W/H>T>L
Kenya	2015	Lower-middle	68.4	25.8	5.8	W/H>T>L	73.4	24.5	2.1	W/H>T>L	70.8	24.8	4.5	W/H>T>L	71.4	26.2	2.4	W/H>T>L
Kiribati	2015-16	Lower-middle	53.3	36.2	10.5	W/H>T>L	44.4	46.6	9.0	T>W/H>L	47.7	40.2	12.1	W/H>T>L	51.2	44.0	4.8	W/H>T>L
Kyrgyzstan	2013	Lower-middle	56.1	38.5	5.5	W/H>T>L	51.0	47.1	1.8	W/H>T>L	56.5	39.3	4.2	W/H>T>L	48.6	48.6	2.9	W/H>T>L
Lao People's Democratic Republic	2013	Lower-middle	76.0	18.0	6.0	W/H>T>L	70.5	24.4	5.2	W/H>T>L	74.2	20.6	5.3	W/H>T>L	70.9	23.2	5.9	W/H>T>L
Lesotho	2012	Lower-middle	61.8	26.7	11.4	W/H>T>L	68.9	23.7	7.3	W/H>T>L	64.5	24.7	10.8	W/H>T>L	68.6	26.8	4.6	W/H>T>L
Mauritania	2006	Lower-middle	36.5	62.9	0.6	T>W/H>L	42.9	55.1	2.0	T>W/H>L	38.5	59.8	1.7	T>W/H>L	42.6	57.1	0.2	T>W/H>L
Micronesia, Fed. Sts.	2016	Lower-middle	41.8	26.4	31.8	W/H>L>T	39.2	36.2	24.6	W/H>T>L	38.7	31.3	30.0	W/H>T>L	45.1	30.5	24.3	W/H>T>L
Moldova, Republic of	2013	Lower-middle	53.1	43.0	3.9	W/H>T>L	46.8	50.9	2.3	T>W/H>L	49.8	46.1	4.2	W/H>T>L	50.2	48.0	1.8	W/H>T>L
Mongolia	2019	Lower-middle	49.1	31.4	19.6	W/H>T>L	31.6	39.9	28.5	T>W/H>L	42.1	32.0	25.8	W/H>T>L	36.4	42.7	20.9	T>W/H>L
Morocco	2017	Lower-middle	47.0	45.5	7.5	W/H>T>L	53.3	44.3	2.4	W/H>T>L	53.4	40.8	5.8	W/H>T>L	44.9	51.6	3.5	T>W/H>L
Myanmar	2014	Lower-middle	65.4	29.3	5.4	W/H>T>L	61.5	34.9	3.6	W/H>T>L	65.6	30.2	4.2	W/H>T>L	60.1	34.9	4.9	W/H>T>L
Niue	2011-12	Lower-middle	79.4	6.4	14.2	W/H>L>T	76.6	9.9	13.5	W/H>L>T	77.2	7.3	15.5	W/H>L>T	78.5	9.2	12.3	W/H>L>T
Pakistan	2013-14	Lower-middle	30.5	66.4	3.1	T>W/H>L	24.0	75.1	0.9	T>W/H>L	28.7	69.3	2.0	T>W/H>L	23.5	74.9	1.7	T>W/H>L
Papua New Guinea	2007-08	Lower-middle	54.6	35.7	9.7	W/H>T>L	54.7	38.0	7.3	W/H>T>L	54.8	34.3	10.9	W/H>T>L	54.1	43.7	2.2	W/H>T>L
Solomon Islands	2015	Lower-middle	61.3	24.9	13.8	W/H>T>L	64.7	27.2	8.0	W/H>T>L	62.3	24.5	13.2	W/H>T>L	64.9	29.6	5.5	W/H>T>L
Sudan	2016	Lower-middle	57.3	33.3	9.4	W/H>T>L	65.9	30.4	3.7	W/H>T>L	63.2	29.1	7.7	W/H>T>L	57.0	38.7	4.3	W/H>T>L
São Tomé and Principe	2008	Lower-middle	68.1	22.1	9.8	W/H>T>L	64.8	30.9	4.3	W/H>T>L	67.0	24.6	8.4	W/H>T>L	65.0	31.3	3.7	W/H>T>L
Timor-Leste	2014	Lower-middle	87.7	9.5	2.8	W/H>T>L	81.1	17.1	1.7	W/H>T>L	84.6	12.6	2.8	W/H>T>L	86.2	12.1	1.7	W/H>T>L
Tokelau	2014	Lower-middle	60.6	25.5	14.0	W/H>T>L	39.2	44.7	16.1	T>W/H>L	48.7	32.4	18.8	W/H>T>L	50.0	40.5	9.5	W/H>T>L
Vanuatu	2011	Lower-middle	67.0	21.4	11.6	W/H>T>L	70.4	21.0	8.5	W/H>T>L	68.1	20.4	11.5	W/H>T>L	70.3	23.0	6.7	W/H>T>L
Viet Nam	2015	Lower-middle	64.0	14.6	21.4	W/H>L>T	50.1	30.5	19.4	W/H>T>L	61.2	19.2	19.6	W/H>L>T	51.6	26.9	21.5	W/H>T>L
West Bank and Gaza Strip	2010-11	Lower-middle	40.6	40.8	18.6	T>W/H>L	44.3	40.4	15.3	W/H>T>L	43.0	38.6	18.4	W/H>T>L	40.4	46.1	13.5	T>W/H>L
Zambia	2017	Lower-middle	60.0	32.1	7.9	W/H>T>L	65.4	30.8	3.8	W/H>T>L	61.4	31.7	6.9	W/H>T>L	66.3	30.8	2.9	W/H>T>L
Afghanistan	2018	Low	52.0	39.9	8.1	W/H>T>L	74.1	24.6	1.2	W/H>T>L	62.7	31.1	6.2	W/H>T>L	56.7	40.5	2.8	W/H>T>L
Benin	2015	Low	63.2	30.2	6.6	W/H>T>L	54.0	41.7	4.3	W/H>T>L	58.9	35.3	5.7	W/H>T>L	57.7	37.6	4.7	W/H>T>L
Burkina Faso	2013	Low	62.5	34.0	3.4	W/H>T>L	55.2	43.8	1.0	W/H>T>L	58.4	39.0	2.6	W/H>T>L	59.3	39.7	1.0	W/H>T>L
Central African Republic	2017	Low	66.8	25.7	7.5	W/H>T>L	68.1	28.5	3.4	W/H>T>L	68.2	26.1	5.7	W/H>T>L	65.6	29.6	4.8	W/H>T>L
Chad	2008	Low	57.9	33.7	8.4	W/H>T>L	47.7	47.9	4.4	T>W/H>L	55.4	37.9	6.7	W/H>T>L	52.0	40.2	7.8	W/H>T>L
Democratic Republic of the Congo	2005	Low	21.4	76.5	2.0	T>W/H>L	11.1	85.6	3.3	T>W/H>L	17.3	81.2	1.6	T>W/H>L	15.8	79.1	5.0	T>W/H>L
Eritrea	2010	Low	71.3	26.6	2.1	W/H>T>L	70.1	29.4	0.5	W/H>T>L	70.7	28.5	0.8	W/H>T>L	69.3	29.9	0.7	W/H>T>L
Ethiopia	2006	Low	72.4	23.7	3.9	W/H>T>L	78.2	20.6	1.2	W/H>T>L	75.4	21.3	3.3	W/H>T>L	73.7	24.9	1.3	W/H>T>L
Gambia	2010	Low	58.5	31.3	10.2	W/H>T>L	69.8	28.6	1.6	W/H>T>L	65.3	27.9	6.7	W/H>T>L	60.5	36.3	3.3	W/H>T>L
Guinea	2009	Low	65.0	30.0	5.0	W/H>T>L	59.1	39.5	1.4	W/H>T>L	62.3	33.9	3.8	W/H>T>L	62.4	35.4	2.2	W/H>T>L
Liberia	2011	Low	50.5	37.4	12.1	W/H>T>L	55.1	40.7	4.2	W/H>T>L	52.6	37.6	9.8	W/H>T>L	53.1	42.1	4.8	W/H>T>L
Madagascar	2005	Low	53.2	43.7	3.0	W/H>T>L	54.3	41.6	4.1	W/H>T>L	54.4	41.9	3.6	W/H>T>L	52.0	44.6	3.4	W/H>T>L
Malawi	2017	Low	63.7	28.9	7.4	W/H>T>L	72.9	22.9	4.2	W/H>T>L	67.8	26.4	5.8	W/H>T>L	70.4	24.2	5.5	W/H>T>L
Mali	2013	Low	17.3	81.6	1.1	T>W/H>L	13.7	85.1	1.2	T>W/H>L	17.2	81.3	1.5	T>W/H>L	12.2	86.9	0.8	T>W/H>L
Mozambique	2005	Low	64.4	33.8	1.8	W/H>T>L	69.5	30.2	0.4	W/H>T>L	67.0	31.8	1.3	W/H>T>L	68.0	31.7	0.4	W/H>T>L
Nepal	2019	Low	56.4	37.4	6.2	W/H>T>L	67.8	30.3	1.9	W/H>T>L	62.6	32.8	4.5	W/H>T>L	62.3	35.1	2.6	W/H>T>L
Niger	2007	Low	63.3	34.2	2.5	W/H>T>L	61.2	38.2	0.6	W/H>T>L	64.3	33.6	2.1	W/H>T>L	59.5	39.6	0.9	W/H>T>L
Rwanda	2012-13	Low	47.7	48.2	4.0	T>W/H>L	49.7	49.6	0.7	W/H>T>L	49.0	48.3	2.7	W/H>T>L	48.1	50.6	1.3	T>W/H>L
Sierra Leone	2009	Low	72.6	22.1	5.3	W/H>T>L	72.7	25.3	2.0	W/H>T>L	74.2	21.9	3.9	W/H>T>L	68.9	28.4	2.8	W/H>T>L
Tajikistan	2016-17	Low	31.0	55.1	13.8	T>W/H>L	24.4	68.8	6.8	T>W/H>L	28.5	59.5	12.0	T>W/H>L	27.5	64.9	7.6	T>W/H>L
Togo	2010-11	Low	57.3	36.0	6.7	W/H>T>L	54.4	42.6	3.0	W/H>T>L	56.1	38.8	5.1	W/H>T>L	54.9	41.4	3.7	W/H>T>L
Uganda	2014	Low	70.2	24.0	5.8	W/H>T>L	73.6	23.4	3.0	W/H>T>L	71.6	23.6	4.7	W/H>T>L	73.0	23.8	3.2	W/H>T>L
United Republic of Tanzania	2012	Low	68.7	23.6	7.7	W/H>T>L	74.5	21.1	4.4	W/H>T>L	72.3	21.4	6.2	W/H>T>L	69.8	24.8	5.4	W/H>T>L
United Republic of Tanzania (Zanzibar)	2011	Low	58.9	29.0	12.1	W/H>T>L	52.1	44.9	3.0	W/H>T>L	55.6	36.6	7.7	W/H>T>L	54.9	38.7	6.4	W/H>T>L
